# Supplementary material for: Short-Term: Cellular Metabolism and Gene Expression During the Onset of Diabetic Kidney Disease: A Diabetes Mellitus Experimental Model
Source: Int J Mol Sci. 2025 Oct 4;26(19):9676. doi: 10.3390/ijms26199676 (PMC12524569; doi:10.3390/ijms26199676)
Supplement: Supplementary file 1 [file ijms-26-09676-s001.zip]

Archive with 3 entries (3 files):
- Mortality_graph.pdf
- Supplementary file_Cq_GAPDH.pdf
- Table_Ct_values.pdf
